# Supplementary material for: Species composition, relative abundance, and habitat association of birds in Dodola dry evergreen afro-montane forest and sub-afro-alpine scrubland vegetation, southeast Ethiopia
Source: PeerJ. 2024 Jan 11;12:e16775. doi: 10.7717/peerj.16775 (PMC10788088; doi:10.7717/peerj.16775)
Supplement: Supplemental Information 1 [file peerj-12-16775-s001.zip]

Archive with 308 entries (308 files):
- MRDS.dst
- MRDS.dat/DistData.ldb
- MRDS.dat/DistData.mdb
- MRDS.dat/Observat.dbf
- MRDS.dat/Observat.prj
- MRDS.dat/Observat.shp
- MRDS.dat/Observat.shx
- MRDS.dat/Point_tr.dbf
- MRDS.dat/Point_tr.prj
- MRDS.dat/Point_tr.shp
- MRDS.dat/Point_tr.shx
- MRDS.dat/R/.RData
- MRDS.dat/R/ddf.1.01.wmf
- MRDS.dat/R/ddf.10.01.wmf
- MRDS.dat/R/ddf.100.01.wmf
- MRDS.dat/R/ddf.101.01.wmf
- MRDS.dat/R/ddf.102.01.wmf
- MRDS.dat/R/ddf.103.01.wmf
- MRDS.dat/R/ddf.104.01.wmf
- MRDS.dat/R/ddf.105.01.wmf
- MRDS.dat/R/ddf.106.01.wmf
- MRDS.dat/R/ddf.107.01.wmf
- MRDS.dat/R/ddf.108.01.wmf
- MRDS.dat/R/ddf.109.01.wmf
- MRDS.dat/R/ddf.11.01.wmf
- MRDS.dat/R/ddf.110.01.wmf
- MRDS.dat/R/ddf.111.01.wmf
- MRDS.dat/R/ddf.113.01.wmf
- MRDS.dat/R/ddf.114.01.wmf
- MRDS.dat/R/ddf.115.01.wmf
- MRDS.dat/R/ddf.116.01.wmf
- MRDS.dat/R/ddf.117.01.wmf
- MRDS.dat/R/ddf.118.01.wmf
- MRDS.dat/R/ddf.119.01.wmf
- MRDS.dat/R/ddf.120.01.wmf
- MRDS.dat/R/ddf.121.01.wmf
- MRDS.dat/R/ddf.122.01.wmf
- MRDS.dat/R/ddf.123.01.wmf
- MRDS.dat/R/ddf.124.01.wmf
- MRDS.dat/R/ddf.125.01.wmf
- MRDS.dat/R/ddf.126.01.wmf
- MRDS.dat/R/ddf.127.01.wmf
- MRDS.dat/R/ddf.128.01.wmf
- MRDS.dat/R/ddf.129.01.wmf
- MRDS.dat/R/ddf.13.01.wmf
- MRDS.dat/R/ddf.131.01.wmf
- MRDS.dat/R/ddf.132.01.wmf
- MRDS.dat/R/ddf.133.01.wmf
- MRDS.dat/R/ddf.134.01.wmf
- MRDS.dat/R/ddf.135.01.wmf
- MRDS.dat/R/ddf.136.01.wmf
- MRDS.dat/R/ddf.137.01.wmf
- MRDS.dat/R/ddf.138.01.wmf
- MRDS.dat/R/ddf.139.01.wmf
- MRDS.dat/R/ddf.140.01.wmf
- MRDS.dat/R/ddf.141.01.wmf
- MRDS.dat/R/ddf.142.01.wmf
- MRDS.dat/R/ddf.143.01.wmf
- MRDS.dat/R/ddf.144.01.wmf
- MRDS.dat/R/ddf.145.01.wmf
- MRDS.dat/R/ddf.146.01.wmf
- MRDS.dat/R/ddf.147.01.wmf
- MRDS.dat/R/ddf.148.01.wmf
- MRDS.dat/R/ddf.149.01.wmf
- MRDS.dat/R/ddf.15.01.wmf
- MRDS.dat/R/ddf.150.01.wmf
- MRDS.dat/R/ddf.16.01.wmf
- MRDS.dat/R/ddf.17.01.wmf
- MRDS.dat/R/ddf.18.01.wmf
- MRDS.dat/R/ddf.19.01.wmf
- MRDS.dat/R/ddf.2.01.wmf
- MRDS.dat/R/ddf.20.01.wmf
- MRDS.dat/R/ddf.21.01.wmf
- MRDS.dat/R/ddf.22.01.wmf
- MRDS.dat/R/ddf.23.01.wmf
- MRDS.dat/R/ddf.24.01.wmf
- MRDS.dat/R/ddf.25.01.wmf
- MRDS.dat/R/ddf.27.01.wmf
- MRDS.dat/R/ddf.28.01.wmf
- MRDS.dat/R/ddf.29.01.wmf
- MRDS.dat/R/ddf.3.01.wmf
- MRDS.dat/R/ddf.30.01.wmf
- MRDS.dat/R/ddf.31.01.wmf
- MRDS.dat/R/ddf.32.01.wmf
- MRDS.dat/R/ddf.33.01.wmf
- MRDS.dat/R/ddf.34.01.wmf
- MRDS.dat/R/ddf.35.01.wmf
- MRDS.dat/R/ddf.36.01.wmf
- MRDS.dat/R/ddf.37.01.wmf
- MRDS.dat/R/ddf.38.01.wmf
- MRDS.dat/R/ddf.39.01.wmf
- MRDS.dat/R/ddf.4.01.wmf
- MRDS.dat/R/ddf.40.01.wmf
- MRDS.dat/R/ddf.41.01.wmf
- MRDS.dat/R/ddf.42.01.wmf
- MRDS.dat/R/ddf.43.01.wmf
- MRDS.dat/R/ddf.44.01.wmf
- MRDS.dat/R/ddf.45.01.wmf
- MRDS.dat/R/ddf.46.01.wmf
- MRDS.dat/R/ddf.47.01.wmf
- MRDS.dat/R/ddf.48.01.wmf
- MRDS.dat/R/ddf.49.01.wmf
- MRDS.dat/R/ddf.5.01.wmf
- MRDS.dat/R/ddf.50.01.wmf
- MRDS.dat/R/ddf.51.01.wmf
- MRDS.dat/R/ddf.52.01.wmf
- MRDS.dat/R/ddf.53.01.wmf
- MRDS.dat/R/ddf.54.01.wmf
- MRDS.dat/R/ddf.55.01.wmf
- MRDS.dat/R/ddf.56.01.wmf
- MRDS.dat/R/ddf.57.01.wmf
- MRDS.dat/R/ddf.58.01.wmf
- MRDS.dat/R/ddf.59.01.wmf
- MRDS.dat/R/ddf.6.01.wmf
- MRDS.dat/R/ddf.60.01.wmf
- MRDS.dat/R/ddf.61.01.wmf
- MRDS.dat/R/ddf.62.01.wmf
- MRDS.dat/R/ddf.63.01.wmf
- MRDS.dat/R/ddf.64.01.wmf
- MRDS.dat/R/ddf.65.01.wmf
- MRDS.dat/R/ddf.66.01.wmf
- MRDS.dat/R/ddf.67.01.wmf
- MRDS.dat/R/ddf.68.01.wmf
- MRDS.dat/R/ddf.69.01.wmf
- MRDS.dat/R/ddf.7.01.wmf
- MRDS.dat/R/ddf.70.01.wmf
- MRDS.dat/R/ddf.71.01.wmf
- MRDS.dat/R/ddf.72.01.wmf
- MRDS.dat/R/ddf.73.01.wmf
- MRDS.dat/R/ddf.74.01.wmf
- MRDS.dat/R/ddf.75.01.wmf
- MRDS.dat/R/ddf.76.01.wmf
- MRDS.dat/R/ddf.77.01.wmf
- MRDS.dat/R/ddf.78.01.wmf
- MRDS.dat/R/ddf.79.01.wmf
- MRDS.dat/R/ddf.8.01.wmf
- MRDS.dat/R/ddf.80.01.wmf
- MRDS.dat/R/ddf.81.01.wmf
- MRDS.dat/R/ddf.82.01.wmf
- MRDS.dat/R/ddf.83.01.wmf
- MRDS.dat/R/ddf.84.01.wmf
- MRDS.dat/R/ddf.85.01.wmf
- MRDS.dat/R/ddf.86.01.wmf
- MRDS.dat/R/ddf.87.01.wmf
- MRDS.dat/R/ddf.88.01.wmf
- MRDS.dat/R/ddf.9.01.wmf
- MRDS.dat/R/ddf.90.01.wmf
- MRDS.dat/R/ddf.91.01.wmf
- MRDS.dat/R/ddf.92.01.wmf
- MRDS.dat/R/ddf.93.01.wmf
- MRDS.dat/R/ddf.94.01.wmf
- MRDS.dat/R/ddf.95.01.wmf
- MRDS.dat/R/ddf.96.01.wmf
- MRDS.dat/R/ddf.97.01.wmf
- MRDS.dat/R/ddf.98.01.wmf
- MRDS.dat/R/ddf.99.01.wmf
- MRDS.dat/R/qq.1.01.wmf
- MRDS.dat/R/qq.10.01.wmf
- MRDS.dat/R/qq.100.01.wmf
- MRDS.dat/R/qq.101.01.wmf
- MRDS.dat/R/qq.102.01.wmf
- MRDS.dat/R/qq.103.01.wmf
- MRDS.dat/R/qq.104.01.wmf
- MRDS.dat/R/qq.105.01.wmf
- MRDS.dat/R/qq.106.01.wmf
- MRDS.dat/R/qq.107.01.wmf
- MRDS.dat/R/qq.108.01.wmf
- MRDS.dat/R/qq.109.01.wmf
- MRDS.dat/R/qq.11.01.wmf
- MRDS.dat/R/qq.110.01.wmf
- MRDS.dat/R/qq.111.01.wmf
- MRDS.dat/R/qq.113.01.wmf
- MRDS.dat/R/qq.114.01.wmf
- MRDS.dat/R/qq.115.01.wmf
- MRDS.dat/R/qq.116.01.wmf
- MRDS.dat/R/qq.117.01.wmf
- MRDS.dat/R/qq.118.01.wmf
- MRDS.dat/R/qq.119.01.wmf
- MRDS.dat/R/qq.120.01.wmf
- MRDS.dat/R/qq.121.01.wmf
- MRDS.dat/R/qq.122.01.wmf
- MRDS.dat/R/qq.123.01.wmf
- MRDS.dat/R/qq.124.01.wmf
- MRDS.dat/R/qq.125.01.wmf
- MRDS.dat/R/qq.126.01.wmf
- MRDS.dat/R/qq.127.01.wmf
- MRDS.dat/R/qq.128.01.wmf
- MRDS.dat/R/qq.129.01.wmf
- MRDS.dat/R/qq.13.01.wmf
- MRDS.dat/R/qq.131.01.wmf
- MRDS.dat/R/qq.132.01.wmf
- MRDS.dat/R/qq.133.01.wmf
- MRDS.dat/R/qq.134.01.wmf
- MRDS.dat/R/qq.135.01.wmf
- MRDS.dat/R/qq.136.01.wmf
- MRDS.dat/R/qq.137.01.wmf
- MRDS.dat/R/qq.138.01.wmf
- MRDS.dat/R/qq.139.01.wmf
- MRDS.dat/R/qq.140.01.wmf
- MRDS.dat/R/qq.141.01.wmf
- MRDS.dat/R/qq.142.01.wmf
- MRDS.dat/R/qq.143.01.wmf
- MRDS.dat/R/qq.144.01.wmf
- MRDS.dat/R/qq.145.01.wmf
- MRDS.dat/R/qq.146.01.wmf
- MRDS.dat/R/qq.147.01.wmf
- MRDS.dat/R/qq.148.01.wmf
- MRDS.dat/R/qq.149.01.wmf
- MRDS.dat/R/qq.15.01.wmf
- MRDS.dat/R/qq.150.01.wmf
- MRDS.dat/R/qq.16.01.wmf
- MRDS.dat/R/qq.17.01.wmf
- MRDS.dat/R/qq.18.01.wmf
- MRDS.dat/R/qq.19.01.wmf
- MRDS.dat/R/qq.2.01.wmf
- MRDS.dat/R/qq.20.01.wmf
- MRDS.dat/R/qq.21.01.wmf
- MRDS.dat/R/qq.22.01.wmf
- MRDS.dat/R/qq.23.01.wmf
- MRDS.dat/R/qq.24.01.wmf
- MRDS.dat/R/qq.25.01.wmf
- MRDS.dat/R/qq.27.01.wmf
- MRDS.dat/R/qq.28.01.wmf
- MRDS.dat/R/qq.29.01.wmf
- MRDS.dat/R/qq.3.01.wmf
- MRDS.dat/R/qq.30.01.wmf
- MRDS.dat/R/qq.31.01.wmf
- MRDS.dat/R/qq.32.01.wmf
- MRDS.dat/R/qq.33.01.wmf
- MRDS.dat/R/qq.34.01.wmf
- MRDS.dat/R/qq.35.01.wmf
- MRDS.dat/R/qq.36.01.wmf
- MRDS.dat/R/qq.37.01.wmf
- MRDS.dat/R/qq.38.01.wmf
- MRDS.dat/R/qq.39.01.wmf
- MRDS.dat/R/qq.4.01.wmf
- MRDS.dat/R/qq.40.01.wmf
- MRDS.dat/R/qq.41.01.wmf
- MRDS.dat/R/qq.42.01.wmf
- MRDS.dat/R/qq.43.01.wmf
- MRDS.dat/R/qq.44.01.wmf
- MRDS.dat/R/qq.45.01.wmf
- MRDS.dat/R/qq.46.01.wmf
- MRDS.dat/R/qq.47.01.wmf
- MRDS.dat/R/qq.48.01.wmf
- MRDS.dat/R/qq.49.01.wmf
- MRDS.dat/R/qq.5.01.wmf
- MRDS.dat/R/qq.50.01.wmf
- MRDS.dat/R/qq.51.01.wmf
- MRDS.dat/R/qq.52.01.wmf
- MRDS.dat/R/qq.53.01.wmf
- MRDS.dat/R/qq.54.01.wmf
- MRDS.dat/R/qq.55.01.wmf
- MRDS.dat/R/qq.56.01.wmf
- MRDS.dat/R/qq.57.01.wmf
- MRDS.dat/R/qq.58.01.wmf
- MRDS.dat/R/qq.59.01.wmf
- MRDS.dat/R/qq.6.01.wmf
- MRDS.dat/R/qq.60.01.wmf
- MRDS.dat/R/qq.61.01.wmf
- MRDS.dat/R/qq.62.01.wmf
- MRDS.dat/R/qq.63.01.wmf
- MRDS.dat/R/qq.64.01.wmf
- MRDS.dat/R/qq.65.01.wmf
- MRDS.dat/R/qq.66.01.wmf
- MRDS.dat/R/qq.67.01.wmf
- MRDS.dat/R/qq.68.01.wmf
- MRDS.dat/R/qq.69.01.wmf
- MRDS.dat/R/qq.7.01.wmf
- MRDS.dat/R/qq.70.01.wmf
- MRDS.dat/R/qq.71.01.wmf
- MRDS.dat/R/qq.72.01.wmf
- MRDS.dat/R/qq.73.01.wmf
- MRDS.dat/R/qq.74.01.wmf
- MRDS.dat/R/qq.75.01.wmf
- MRDS.dat/R/qq.76.01.wmf
- MRDS.dat/R/qq.77.01.wmf
- MRDS.dat/R/qq.78.01.wmf
- MRDS.dat/R/qq.79.01.wmf
- MRDS.dat/R/qq.8.01.wmf
- MRDS.dat/R/qq.80.01.wmf
- MRDS.dat/R/qq.81.01.wmf
- MRDS.dat/R/qq.82.01.wmf
- MRDS.dat/R/qq.83.01.wmf
- MRDS.dat/R/qq.84.01.wmf
- MRDS.dat/R/qq.85.01.wmf
- MRDS.dat/R/qq.86.01.wmf
- MRDS.dat/R/qq.87.01.wmf
- MRDS.dat/R/qq.88.01.wmf
- MRDS.dat/R/qq.9.01.wmf
- MRDS.dat/R/qq.90.01.wmf
- MRDS.dat/R/qq.91.01.wmf
- MRDS.dat/R/qq.92.01.wmf
- MRDS.dat/R/qq.93.01.wmf
- MRDS.dat/R/qq.94.01.wmf
- MRDS.dat/R/qq.95.01.wmf
- MRDS.dat/R/qq.96.01.wmf
- MRDS.dat/R/qq.97.01.wmf
- MRDS.dat/R/qq.98.01.wmf
- MRDS.dat/R/qq.99.01.wmf
[truncated: 8 more entries]
