# Supplementary material for: Species composition, relative abundance, and habitat association of birds in Dodola dry evergreen afro-montane forest and sub-afro-alpine scrubland vegetation, southeast Ethiopia
Source: PeerJ. 2024 Jan 11;12:e16775. doi: 10.7717/peerj.16775 (PMC10788088; doi:10.7717/peerj.16775)
Supplement: Supplemental Information 2 [file peerj-12-16775-s002.zip]

Archive with 1 entries (1 files):
- specaccur.R
