# Supplementary material for: Species composition, relative abundance, and habitat association of birds in Dodola dry evergreen afro-montane forest and sub-afro-alpine scrubland vegetation, southeast Ethiopia
Source: PeerJ. 2024 Jan 11;12:e16775. doi: 10.7717/peerj.16775 (PMC10788088; doi:10.7717/peerj.16775)
Supplement: Supplemental Information 2 [file peerj-12-16775-s002.zip › specaccur.R]

attach(accuc)
library(simba)
sp1 <- specaccum(accuc)
sp2 <- specaccum(accuc,method= "random")
sp2
summary(sp2)
?
liplot(sp1,xlab="Point trasact Samples",ylab="Number of bird Species",main="Birds Species Accumulation Curve" ,ci.type="poly", col="FloralWhite", lwd=2, ci.lty=0, ci.col="lightskyblue")
plot(sp2, ci.type="poly", col="green", lwd=2,ci.lty=0, ci.col="lightblue")
plot(sp2,xlab="Point trasact Samples",ylab="Number of bird Species",main="Birds Species Extrapolation Curve" ,ci.type="poly", col="red", lwd=2, ci.lty=0, ci.col="lightblue")
boxplot(sp2, col="purple",xlab="Point trasact Samples",add = TRUE,ylab="Number of bird Species",main="Birds Species Extrapolation Curve" , pch="+")
## Fit Lomolino model to the exact accumulation
mod1 <- fitspecaccum(sp1, "lomolino")
coef(mod1)
fitted(mod1)
plot(sp1)
plot(sp2)
## Add Lomolino model using argument 'add'
plot(mod1, add = TRUE, col=2, lwd=2)
## Fit Arrhenius models to all random accumulations
mod11 <- fitspecaccum(sp1, "arrh")
mod12 <- fitspecaccum(sp2, "arrh")
plot(mod11,add=FALSE, col="green")
plot(mod12,add=FALSE, col="yellow")
boxplot(sp2, col = "yellow", border = "blue", lty=1, cex=0.3, add= TRUE)
## Use nls() methods to the list of models
sapply(mods$models, AIC)
(slopes <-with(sp1, diff(richness)/diff(sites)))
which(slopes<0.3)[1]
library(simba)
diversity(accuc,index = "shannon")
diversity(accuc,index = "simpson")
sor.list<-com.sim(accuc,method="sorenson")
whitt.list <- sim(accuc, method="whittaker", normalize=TRUE, 
                  listout=TRUE) 
